# Supplementary material for: Methylphenidate Ameliorates Behavioural and Neurobiological Deficits in Executive Function for Patients with Chronic Traumatic Brain Injury
Source: J Clin Med. 2024 Jan 29;13(3):771. doi: 10.3390/jcm13030771 (PMC10856064; doi:10.3390/jcm13030771)
Supplement: Supplementary file 1 [file jcm-13-00771-s001.zip]

Archive with 1 entries (1 files):
- jcm-2773130-supplementary.pdf
